# Supplementary material for: Chemical Composition of Essential Oils from Natural Populations of Artemisia scoparia Collected at Different Altitudes: Antibacterial, Mosquito Repellent, and Larvicidal Effects
Source: Molecules. 2024 Mar 19;29(6):1359. doi: 10.3390/molecules29061359 (PMC10975050; doi:10.3390/molecules29061359)
Supplement: Supplementary file 1 [file molecules-29-01359-s001.zip]

Archive with 1 entries (1 files):
- molecules-2846313-supplementary.pdf
